# Supplementary material for: Tomato Leaf Curl New Delhi Virus: An Emerging Virus Complex Threatening Vegetable and Fiber Crops
Source: Viruses. 2017 Sep 21;9(10):264. doi: 10.3390/v9100264 (PMC5691616; doi:10.3390/v9100264)
Supplement: Supplementary file 1 [file viruses-09-00264-s001.zip]

Archive with 1 entries (1 files):
- viruses-222828 supplementary final.xlsx
