# Supplementary material for: Tomato Leaf Curl New Delhi Virus: An Emerging Virus Complex Threatening Vegetable and Fiber Crops
Source: Viruses. 2017 Sep 21;9(10):264. doi: 10.3390/v9100264 (PMC5691616; doi:10.3390/v9100264)
Supplement: Supplementary file 1 [file viruses-09-00264-s001.zip › viruses-222828 supplementary final.xlsx]

## Sheet: Hoja1
Supplementary Materials Table S1. Name, host plant species, acronym and accession numbers of DNA-A component of tomato leaf curl New Delhi isolates for which full-length DNA-A sequence was available in the the NCBI/GenBank and International Committee on Taxonomy of Viruses (ICTV) databases as of July 10th 2017. According to species/strain demarcation currently accepted for begomoviruses by the IC…
Tomato Leaf Curl New Delhi virus isolate	Host plant species	Acronym	DNA-A GenBank accession number (DNA-A)	Strain
Tomato leaf curl New Delhi virus - [India-New Delhi-Severe-1992]	Lycopersicon esculentum (tomato)	ToLCNDV-[IN-ND-Svr-92]	U15015
Tomato leaf curl New Delhi virus - [India-New Delhi-Mild-1992]	tomato	ToLCNDV-[IN-ND-Mld-92]	U15016
Tomato leaf curl New Delhi virus - [India-Meerut-Potato 12-2002]	Solanum tuberosum (potato)	ToLCNDV-[IN-Mee-Po12-02]	AY286316
Tomato leaf curl New Delhi virus - [India-Karnal-OY81A-2004]	okra	ToLCNDV-[IN-Kar-OY81A-04]	GU112082
Tomato leaf curl New Delhi virus - [India-New Delhi-2005]	tomato	ToLCNDV-[IN-ND-05]	DQ169056
Tomato leaf curl New Delhi virus - [India-New Delhi-Pumpkin 1-2005]	Cucurbita pepo (pumpkin)	ToLCNDV-[IN-ND-Pum1-05]	AM286433
Tomato leaf curl New Delhi virus - [India-New Delhi-Pumpkin 2-2005]	pumpkin	ToLCNDV-[IN-ND-Pum2-05]	AM286434
Tomato leaf curl New Delhi virus - [India-Happur-Potato-2005]	potato	ToLCNDV-[IN-Hap-Pot-05]	EF043230
Tomato leaf curl New Delhi virus - [India-Meerut-Potato-2005]	potato	ToLCNDV-[IN-Mer-Pot-05]	EF043231
Tomato leaf curl New Delhi virus - [India-Bangalore-OY135-2005]	okra	ToLCNDV-[IN-Ban-OY135-05]	GU112084
Tomato leaf curl New Delhi virus - [India-Sonepat-Luffa-2005]	Luffa cylindrica (ridge gourd-luffa)	ToLCNDV-[IN-Son-Luf-05]	AY939926
Tomato leaf curl New Delhi virus - [India-New Delhi-Papaya-2005]	Carica papaya (papaya)	ToLCNDV-[IN-ND-Pap-05]	DQ989325
Tomato leaf curl New Delhi virus - [India-New Delhi-2006]	tomato	ToLCNDV-[IN-ND-06]	EF068246
Tomato leaf curl New Delhi virus - [India-IARI-Pumpkin-2006]	pumpkin	ToLCNDV-[IN-IARI-pum-06]	JN129254
Tomato leaf curl New Delhi virus - [India-Himachal-Potato-2006]	potato	ToLCNDV-[IN-Him-Pot-06]	AM850115
Tomato leaf curl New Delhi virus - [India-Guntur-OY136B-2006]	okra	ToLCNDV-[IN-Gun-OY136B-06]	GU112086
Tomato leaf curl New Delhi virus - [India-Aurangabad-OY164A-2006]	okra	ToLCNDV-[IN-Aur-OY164A-06]	GU112088
Tomato leaf curl New Delhi virus - [India-Bahraich-Chilli-2006]	Capsicum sp. (chilli)	ToLCNDV-[IN-Bah-Chi-06]	EU309045
Tomato leaf curl New Delhi virus - [India-Haryana-Lagenaria siceraria-2007]	Lagenaria siceraria (bottle gourd)	ToLCNDV-[IN-Har-Lc-07]	FN645905	*2
Tomato leaf curl New Delhi virus - [India-Tumkur-Chilli-2008]	chilli	ToLCNDV-[IN-Tum-chi-08]	HM007120
Tomato leaf curl New Delhi virus - [India-New Delhi-Luffa acutangula-JLH13-2008]	Luffa acutangula (ridge gourd-luffa)	ToLCNDV-[IN-ND-La-JLH13-08]	HM989845
Tomato leaf curl New Delhi virus - [India-Pune-2008]	tomato	ToLCNDV-[IN-Pun-08]	HM345979
Tomato leaf curl New Delhi virus - [India-Pune-JID27-2008]	tomato	ToLCNDV-[IN-Pun-JID27-08]	HQ141673
Tomato leaf curl New Delhi virus - [India-Pune 8-2008]	tomato	ToLCNDV-[IN-Pun8-08]	FJ468356
Tomato leaf curl New Delhi virus - [India-TC55-2008]	tomato	ToLCNDV-[IN-And-Tomato-08]	KP178728
Tomato leaf curl New Delhi virus - [India-TC89-2008]	tomato	ToLCNDV-[IN-TC89-08]	KP195265
Tomato leaf curl New Delhi virus - [India-TC57-2008]	tomato	ToLCNDV-[IN-TC57-08]	KP195259
Tomato leaf curl New Delhi virus - [India-Salem-2008]	chilli	ToLCNDV-[IN-Salem-08]	KP235541
Tomato leaf curl New Delhi virus - [India-Muskabad-TC242-2009]	tomato	ToLCNDV-[IN-Mus-TC242-09]	KF551580
Tomato leaf curl New Delhi virus - [India-New Delhi-Chilli-2009]	chilli	ToLCNDV-[IN-ND-chi-09]	HM007113
Tomato leaf curl New Delhi virus - [India-Tom5-2009]	tomato	ToLCNDV-[IN-Tom5-09]	KF571461
Tomato leaf curl New Delhi virus - [India-2009]	tomato	ToLCNDV-[IN-09]	HM159454
Tomato leaf curl New Delhi virus - [India-Maharastra-Eggplant-2009]	Solanum melongena (eggplant)	ToLCNDV-[IN-Mah-Eggp-09]	HQ264185
Tomato leaf curl New Delhi virus - [India-Rauke-TC237-2009]	tomato	ToLCNDV-[IN-Rau-TC237-09]	KF551582
Tomato leaf curl New Delhi virus - [India-New Delhi-2009]	tomato	ToLCNDV-[IN-ND-09]	GQ865546
Tomato leaf curl New Delhi virus - [India-Muskabad-TC243-2009]	tomato	ToLCNDV-[IN-Mus-TC243-09]	KF551587
Tomato leaf curl New Delhi virus - [India-TC151-2009]	tomato	ToLCNDV-[IN-TC151-09]	KP178727
Tomato leaf curl New Delhi virus - [India-Palampur-2009]	chilli	ToLCNDV-[IN-Palampur-09]	KP235540
Tomato leaf curl New Delhi virus - [India-Pune-2009]	chilli	ToLCNDV-[IN-Pune-09]	KP235542
Tomato leaf curl New Delhi virus - [India-TC260-2009]	tomato	ToLCNDV-[IN-TC260-09]	KP178729
Tomato leaf curl New Delhi virus - [India-Faizabad-FAI-19-2010]	potato	ToLCNDV-[IN-Fai-FAI-19-10]	KC874505
Tomato leaf curl New Delhi virus - [India-Gwalior-GWA-5-2010]	potato	ToLCNDV-[IN-Gwa-GWA-5-10]	KC874504
Tomato leaf curl New Delhi virus - [India-Shahjadpur-H-SJ-2-2010]	potato	ToLCNDV-[IN-Sha-H-SJ-2-10]	KC874502
Tomato leaf curl New Delhi virus - [India-Jalandhar-JAL-10-2010]	potato	ToLCNDV-[IN-Jal-JAL-10-10]	KC874509
Tomato leaf curl New Delhi virus - [India-Modipuram-MOD-21-2010]	potato	ToLCNDV-[IN-Mod-MOD-21-10]	KC874508
Tomato leaf curl New Delhi virus - [India-Hisar-HIS-4-2010]	potato	ToLCNDV-[IN-His-HIS-4-10]	KC874503
Tomato leaf curl New Delhi virus - [India-Ash gourd-2011]	Benincasa hispida (ash gourd)	ToLCNDV-[IN-Ag-11]	JN208136
Tomato leaf curl New Delhi virus - [India-Varanasi-2B-2011]	tomato	ToLCNDV-[IN-Var-2B-11]	KF537780
Tomato leaf curl New Delhi virus - [India-Modipuram-MOD2-4-2011]	potato	ToLCNDV-[IN-Mod-MOD2-4-11]	KC874507
Tomato leaf curl New Delhi virus - [India-Deesa-DEE-1-2011]	potato	ToLCNDV-[IN-Dee-DEE-1-11]	KC874506
Tomato leaf curl New Delhi virus - [India-Kolkata-TC349-2011]	tomato	ToLCNDV-[IN-Kol-TC349-11]	KF551589
Tomato leaf curl New Delhi virus - [India-Kolkata-TC350-2011]	tomato	ToLCNDV-[IN-Kol-TC350-11]	KF551590
Tomato leaf curl New Delhi virus - [India-Junagad-TC307-2011]	tomato	ToLCNDV-[IN-Jun-TC307-11]	KF551577
Tomato leaf curl New Delhi virus - [India-Junagad-TC309-2011]	tomato	ToLCNDV-[IN-Jun-TC309-11]	KF551576	*5
Tomato leaf curl New Delhi virus - [India-TC305-2011]	tomato	ToLCNDV-[IN-TC305-11]	KP195262
Tomato leaf curl New Delhi virus - [India-Lucknow-Papaver somniferum-2012]	Papaver somniferum (opiumn poppy)	ToLCNDV-[IN-Luc-Psom-12]	KC513822
Tomato leaf curl New Delhi virus - [India-Delhi-Cucumis sativus-2012]	Cucumis sativus (cucumber)	ToLCNDV-[IN-Del-Csat-12]	KC545812
Tomato leaf curl New Delhi virus - [India-Raebareli-2012]	tomato	ToLCNDV-[IN-Rae-12]	JX232220
Tomato leaf curl New Delhi virus - [India-New Delhi-2012]	tomato	ToLCNDV-[IN-ND-12]	JX460805
Tomato leaf curl New Delhi virus - [India-Junagadh-2012]	tomato	ToLCNDV-[IN-Junagadh-12]	KF515617
Tomato leaf curl New Delhi virus - [India-Bhavnagar-2012]	tomato	ToLCNDV-[IN-Bhavnagar-12]	KF515616
Tomato leaf curl New Delhi virus 3 - [India-Bijnor-Chilli-2012]	chilli	ToLCNDV3-[IN-Bij-Chi-12]	KC465466	*1
Tomato leaf curl New Delhi virus - [India-RG5-2013]	ridge gourd-luffa	ToLCNDV-[IN-RG5-13]	KT426907	*4
Tomato leaf curl New Delhi virus - [India-RG4-2013]	ridge gourd-luffa	ToLCNDV-[IN-RG4-13]	KT426906	*4
Tomato leaf curl New Delhi virus - [India-RG3-2013]	ridge gourd-luffa	ToLCNDV-[IN-RG3-13]	KT426905	*4
Tomato leaf curl New Delhi virus - [India-RG2-2013]	ridge gourd-luffa	ToLCNDV-[IN-RG2-13]	KT426904	*4
Tomato leaf curl New Delhi virus - [India-RG1-2013]	ridge gourd-luffa	ToLCNDV-[IN-RG1-13]	KT426903	*4
Tomato leaf curl New Delhi virus - [India-pp78-2013]	tomato	ToLCNDV-[IN-pp78-13]	KJ000564
Tomato leaf curl New Delhi virus - [India-BG1-2014]	Momordica charantia (bitter gourd)	ToLCNDV-[IN-BG1-14]	KP868764
Tomato leaf curl New Delhi virus - [India-TN TDK CHOU2-2014]	Sechium edule (chayote)	ToLCNDV-[IN-TN TDK CHOU2-14]	KP191047	*3
Tomato leaf curl New Delhi virus - [India-ash gourd-2015]	ash gourd	ToLCNDV-[IN-Ag-15]	KX363562	*6
Tomato leaf curl New Delhi virus - [India-ash gourd-2015]	ash gourd	ToLCNDV-[IN-Ag-15]	KX363563	*6
Tomato leaf curl New Delhi virus - [India-ash gourd-2015]	ash gourd	ToLCNDV-[IN-Ag-15]	KX363564	*6
Tomato leaf curl New Delhi virus - [India-ash gourd-2015]	ash gourd	ToLCNDV-[IN-Ag-15]	KX363565	*6
Tomato leaf curl New Delhi virus - [India-ash gourd-2015]	ash gourd	ToLCNDV-[IN-Ag-15]	KX363566	*6
Tomato leaf curl New Delhi virus - [India-ash gourd-2015]	ash gourd	ToLCNDV-[IN-Ag-15]	KX363567	*6
Tomato leaf curl New Delhi virus - [India-New Delhi-AVT1]	ND	ToLCNDV-[IN-ND-AVT1]	AY428769
Tomato leaf curl New Delhi virus - [India-Lucknow]	ND	ToLCNDV-[IN-Luc]	Y16421
Tomato leaf curl New Delhi virus - [India-Udayapur-okra-OY142]	okra	ToLCNDV-[IN-Uda-Okr-OY142]	EF035482
Tomato leaf curl New Delhi virus - [Pakistan-Solanum nigrum-1997]	Solanum nigrum	ToLCNDV-[PK-Sn-97]	AJ620187
Tomato leaf curl New Delhi virus - [Pakistan-Islamabad-T1/8-2000]	tomato	ToLCNDV-[PK-Isl-T1/8-00]	AF448059
Tomato leaf curl New Delhi virus - [Pakistan-Dargai-T5/6-2001]	tomato	ToLCNDV-[PK-Dar-T5/6-01]	AF448058
Tomato leaf curl New Delhi virus - [Pakistan-Solanum nigrum-2004]	Solanum nigrum	ToLCNDV-[PK-Sn-04]	DQ116885
Tomato leaf curl New Delhi virus - [Pakistan-Solanum nigrum-PT10-2004]	Solanum nigrum	ToLCNDV-[PK-Sn-PT10-04]	DQ116883
Tomato leaf curl New Delhi virus - [Pakistan-Khalawal-Chili-2004]	chilli	ToLCNDV-[PK-Kha-Chi-04]	DQ116880
Tomato leaf curl New Delhi virus - [Pakistan-Multan-Luffa-2004]	Luffa cylindrica (ridge gourd-luffa)	ToLCNDV-[PK-Mul-Luf-04]	AM292302
Tomato leaf curl New Delhi virus - [Pakistan-Lahore-2004]	tomato	ToLCNDV-[PK-Lah-04]	AM258977
Tomato leaf curl New Delhi virus - [Pakistan-Lahore-Solanum nigrum-2004]	Solanum nigrum	ToLCNDV-[PK-Lah-Sn-04]	AM849548
Tomato leaf curl New Delhi virus - [Pakistan-Lahore-2004]	bitter gourd	ToLCNDV-[PK-Lah-04]	AM491590	*2
Tomato leaf curl New Delhi virus - [Pakistan-2006] ToLCNDV-[PK-06]	Luffa acutangula (ridge gourd-luffa)	ToLCNDV-[PK-06]	EF620534
Tomato leaf curl New Delhi virus - [Pakistan-Multan-2006]	ND	ToLCNDV-[PK-Mul-06]	HQ658479
Tomato leaf curl New Delhi virus - [Pakistan-Multan-Momordica-2007]	bitter gourd	ToLCNDV-[PK-Mul-Mom-07]	AM747291
Tomato leaf curl New Delhi virus - [Pakistan-2008]	tomato	ToLCNDV-[PK-08]	AM947506
Tomato leaf curl New Delhi virus - [Pakistan-Solanum-MS4-2009]	tomato	ToLCNDV-[PK-Sol-MS4-09]	FN435310
Tomato leaf curl New Delhi virus - [Pakistan-Solanum-MS1-2009]	tomato	ToLCNDV-[PK-Sol-MS1-09]	FN435309
Tomato leaf curl New Delhi virus - [Pakistan-AH-P5-2011]	potato	ToLCNDV-[PK-AH-P5-11]	LN908936
Tomato leaf curl New Delhi virus - [Pakistan-AH-P4-2011]	potato	ToLCNDV-[PK-AH-P4-11]	LN908935
Tomato leaf curl New Delhi virus - [Pakistan-Chenopodium album-Mn-05-2012]	Chenopodium album	ToLCNDV-[PK-Cal-Mn-05-12]	KC914896
Tomato leaf curl New Delhi virus - [Pakistan-47SB-2012]	Cucurbita pepo (zucchini sqash)	ToLCNDV-[PK-47SB-12]	KT948072
Tomato leaf curl New Delhi virus - [Pakistan-LE-8A-2012]	Lens culinaris (lentil)	ToLCNDV-[PK-LE-8A-12]	LN849710
Tomato leaf curl New Delhi virus - [Pakistan-SAZ34-2013]	Gossypium hirsutum (cotton)	ToLCNDV-[PK-SAZ34-13]	LN845962
Tomato leaf curl New Delhi virus - [Pakistan-SAZ36-2013]	Weed	ToLCNDV-[PK-SAZ36-13]	LN845964
Tomato leaf curl New Delhi virus - [Pakistan-Lahore-Convolvulus arvensis-2013]	Convolvulus arvensis	ToLCNDV-[PK-Lah-Car-13]	KC960492
Tomato leaf curl New Delhi virus - [Pakistan-Lahore-Rumex dentatus-2013]	Rumex dentatus	ToLCNDV-[PK-Lah-Rd-13]	HG316125
Tomato leaf curl New Delhi virus - [Pakistan-Parthenium hysterophorus-2013]	Parthenium hysterophorus	ToLCNDV-[PK-Phy-13]	KF002409
Tomato leaf curl New Delhi virus - [Pakistan-NJ-52-2015]	Glycine max (soybean)	ToLCNDV-[PK-NJ-52-15]	KX827599
Tomato leaf curl New Delhi virus - [Pakistan-NJ-56-2015]	soybean	ToLCNDV-[PK-NJ-56-15]	KX827602
Tomato leaf curl New Delhi virus - [Bangladesh-Jessore- Severe-2005]	tomato	ToLCNDV-[BG-Jes-Svr -05]	AJ875157
Tomato leaf curl New Delhi virus - [Bangladesh-Chi-01-13-Tom-2006]	tomato	ToLCNDV[BD-Chi-01-13-Tom-06]	KM383744
Tomato leaf curl New Delhi virus - [Bangladesh-Joy-01-02-Tom-2006]	tomato	ToLCNDV-[BD-Joy-01-02-Tom-06]	KM383740
Tomato leaf curl New Delhi virus - [Bangladesh-Joy-02-03-Tom-2006]	tomato	ToLCNDV-[BD-Joy-02-03-Tom-06]	KM383738
Tomato leaf curl New Delhi virus - [Bangladesh-Syl-01-19-Tom-2006]	tomato	ToLCNDV-[BD-Syl-01-19-Tom-06]	KM383737
Tomato leaf curl New Delhi virus - [Bangladesh-Joy-03-07-Tom-2007]	tomato	ToLCNDV-[BD-Joy-03-07-Tom-07]	KM383739
Tomato leaf curl New Delhi virus - [Bangladesh-Tha-01-37-Tom-2009]	tomato	ToLCNDV-[BD-Tha-01-37-Tom-09]	KM383736
Tomato leaf curl New Delhi virus - [Bangladesh-Jam-01-40-Tom-2010]	tomato	ToLCNDV-[BD-Jam-01-40-Tom-10]	KM383743
Tomato leaf curl New Delhi virus - [Bangladesh-Jam-02-44-Tom-2010]	tomato	ToLCNDV-[BD-Jam-02-44-Tom-10]	KM383742
Tomato leaf curl New Delhi virus - [Bangladesh-Jes-01-33-Tom-2010]	tomato	ToLCNDV-[BD-Jes-01-33-Tom-10]	KM383741
Tomato leaf curl New Delhi virus - [Thailand-Cucumber-2006]	cucumber	ToLCNDV-[TH-Cuc-06]	AB330079
Tomato leaf curl New Delhi virus - [Thailand-Cucumber-2006]	cucumber	ToLCNDV-[TH-Cuc-06]	AB368448
Tomato leaf curl New Delhi virus - [Thailand-Bottle gourd-2006]	bottle gourd	ToLCNDV-[TH-BG-06]	AB368447
Tomato leaf curl New Delhi virus - [Thailand-Kamphaengsaen-AFSP2c-Sauropus androgynus-2010]	Sauropus androgynus (sweet leaf)	ToLCNDV-[TH-Kam-AFSP2c-Sa-10]	JN809814
Tomato leaf curl New Delhi virus - [Thailand-Luffa]	ridge gourd-luffa	ToLCNDV-[TH-Luf]	AF102276
Tomato leaf curl New Delhi virus - [Thailand-KR-2012]	cucumber	ToLCNDV-[TH-KR-12]	KU992383
Tomato leaf curl New Delhi virus - [Taiwan-Melon-2007]	melon	ToLCNDV-[TW-Mel-07]	GU180095
Tomato leaf curl New Delhi virus - [Indonesia-Java-Cucumber-2008]	cucumber	ToLCNDV-[ID-JV-Cuc-08]	AB613825
Tomato leaf curl New Delhi virus - [Iran-X3A-2013]	chilli	ToLCNDV-[IR-X3A-13]	KJ778694
Tomato leaf curl New Delhi virus - [Iran-X1A-2013]	eggplant	ToLCNDV-[IR-X1A-13]	KJ778692
Tomato leaf curl New Delhi virus - [Iran-UZ-M9-2014]	melon	ToLCNDV-[IR-UZ-M9-14]	KP641673
Tomato leaf curl New Delhi virus - [Iran-UZ-C6-2014]	cucumber	ToLCNDV-[IR-UZ-C6-14]	KP641675
Tomato leaf curl New Delhi virus - [Iran-UZ-T4-2014]	tomato	ToLCNDV-[IR-UZ-T4-14]	KP641677
Tomato leaf curl New Delhi virus - [Spain-MU-8.1-Squash-2012]	zucchini squash	ToLCNDV-[ES-MU-8.1-Sq-12]	KF749224	ES
Tomato leaf curl New Delhi virus - [Spain-MU-11.1-Squash-2012]	zucchini squash	ToLCNDV-[ES-MU-11.1-Sq-12]	KF749225	ES
Tomato leaf curl New Delhi virus - [Spain-AL-661-Squash-2013]	zucchini squash	ToLCNDV-[ES-Alm-661-Sq-13]	KF749223	ES
Tomato leaf curl New Delhi virus - [Spain-Almeria-Zucchini-2013]	zucchini squash	ToLCNDV-[ES-Alm-Zucchini-13]	KF891468	ES
Tomato leaf curl New Delhi virus - [Spain-Almeria-TomatoA4-2014]	tomato	ToLCNDV-[ES-Alm-TomA4-14]	KM977733	ES
Tomato leaf curl New Delhi virus - [Spain-Almeria-TomatoA5-2014]	tomato	ToLCNDV-[ES-Alm-TomA5-14]	KT175406	ES
